# Supplementary material for: Functional Analysis of the PCCA and PCCB Gene Variants Predicted to Affect Splicing
Source: Int J Mol Sci. 2021 Apr 16;22(8):4154. doi: 10.3390/ijms22084154 (PMC8073151; doi:10.3390/ijms22084154)
Supplement: Supplementary file 1 [file ijms-22-04154-s001.zip]

Archive with 1 entries (1 files):
- ijms-1142860-supplementary.pdf
